# Supplementary material for: Marine Pollutant Tributyltin Affects DNA Methylation and Fitness of Banded Murex (Hexaplex trunculus) Populations
Source: Toxics. 2023 Mar 17;11(3):276. doi: 10.3390/toxics11030276 (PMC10051066; doi:10.3390/toxics11030276)
Supplement: Supplementary file 1 [file toxics-11-00276-s001.zip]

Archive with 1 entries (1 files):
- toxics-2220058-supplementary.pdf
